# Supplementary material for: The Impact of Intraoperative Respiratory Patterns on Morbidity and Mortality in Patients with COPD Undergoing Elective Surgery
Source: J Clin Med. 2025 Apr 3;14(7):2438. doi: 10.3390/jcm14072438 (PMC11989855; doi:10.3390/jcm14072438)
Supplement: Supplementary file 1 [file jcm-14-02438-s001.zip]

Archive with 1 entries (1 files):
- jcm-3540373-supplementary.pdf
